# Supplementary material for: Continuous sensing of IFNα by hepatic endothelial cells shapes a vascular antimetastatic barrier
Source: eLife. 2022 Oct 25;11:e80690. doi: 10.7554/eLife.80690 (PMC9596162; doi:10.7554/eLife.80690)
Supplement: Figure 1—source data 1. [file elife-80690-fig1-data1.zip › Figure 1 - Source data 1/Figure 1_Source data 1.xlsx]

## Sheet: File info
	Figure 1-source data 1
	Data for the dose-response curves in the figure.

## Sheet: Figure 1A
	Figure 1-Source data 1
	Figure 1-source data 1A. Quantification of plasma IFNα concentration in mice treated with different IFNα doses
	Day	MOPS 50 IFNa1					MOPS 150 IFNa1					MOPS 1050 IFNa1
	-1	nd	nd	nd			nd	nd	nd			nd	nd	nd
	2	130.58	71.98	83.28			245.38	330.91	277.79	344.16	266.99	1106.34	1279.86	1544.58
	5	7.55	17.21	30.08	10.78		119.76	64.95	52.279	59.331	57.922	926.623	969.763	1139.73
	7	10.7	12.53	45.05	6.646	11.19	63.26	98.96				1043.46	986.725	1274.18
	p-values by one-way ANOVA Tukey’s multiple comparison test
	Day 2				Summary	p value
	MOPS 50 IFNa1 vs. MOPS 150 IFNa1				***	0.001
	MOPS 50 IFNa1 vs. MOPS 1050 IFNa1				*	0.0179
	MOPS 150 IFNa1 vs. MOPS 1050 IFNa1				*	0.0254
	Day 5
	MOPS 50 IFNa1 vs. MOPS 150 IFNa1				*	0.0201
	MOPS 50 IFNa1 vs. MOPS 1050 IFNa1				**	0.0074
	MOPS 150 IFNa1 vs. MOPS 1050 IFNa1				**	0.0069
	Day 7
	MOPS 50 IFNa1 vs. MOPS 150 IFNa1				ns	0.2148
	MOPS 50 IFNa1 vs. MOPS 1050 IFNa1				*	0.0114
	MOPS 150 IFNa1 vs. MOPS 1050 IFNa1				*	0.0107

## Sheet: Figure 1B
	Figure 1-source data 1
	Figure 1B. White blood cell counts of mice treated with different IFNα doses
	Day	SHAM								MOPS 50 IFNa1									MOPS 150 IFNa1									MOPS 1050 IFNa1
	-1	7.23	8.07	7.61	6.47	7.78	5.36	7.55	8.53	7.23	8.07	7.61	6.47	7.78	5.36	7.55	8.53	8.54	7.23	8.07	7.61	6.47	7.78	5.36	7.55	8.53	8.54	7.23	8.07	7.61	6.47	7.78	5.36	7.55	8.53	8.54
	2	7.23	8.07	7.61						6.95	7.73	7.24							5.05	4.9	6.61							2.83	2.66	2.73
	5	7.98	7.96	8.09						6.47	7.78	5.36							5.32	8.04	6.79							4.26	3.47	3.63
	7	7.55	8.53	8.54						8.57	7.74	8.88							8.57	7.74	8.88							4.16	2.87	4.53
	p-values by one-way ANOVA Tukey’s multiple comparison test
	Day -1	Summary	p value
	SHAM vs. MOPS 50	ns	0.9923
	SHAM vs. MOPS 150	ns	0.9923
	SHAM vs. MOPS 1050	ns	0.9923
	MOPS 50 vs. MOPS 150	ns	>0,9999
	MOPS 50 vs. MOPS 1050	ns	>0,9999
	MOPS 150 vs. MOPS 1050	ns	>0,9999
	Day 2
	SHAM vs. MOPS 50	ns	0.7628
	SHAM vs. MOPS 150	ns	0.1208
	SHAM vs. MOPS 1050	**	0.0048
	MOPS 50 vs. MOPS 150	ns	0.1753
	MOPS 50 vs. MOPS 1050	**	0.0046
	MOPS 150 vs. MOPS 1050	ns	0.0879
	Day 5
	SHAM vs. MOPS 50	ns	0.3794
	SHAM vs. MOPS 150	ns	0.5119
	SHAM vs. MOPS 1050	**	0.007
	MOPS 50 vs. MOPS 150	ns	0.9979
	MOPS 50 vs. MOPS 1050	ns	0.1236
	MOPS 150 vs. MOPS 1050	ns	0.1409
	Day 7
	SHAM vs. MOPS 50	ns	0.9753
	SHAM vs. MOPS 150	ns	0.9753
	SHAM vs. MOPS 1050	*	0.0108
	MOPS 50 vs. MOPS 150	ns	>0,9999
	MOPS 50 vs. MOPS 1050	**	0.0091
	MOPS 150 vs. MOPS 1050	**	0.0091

## Sheet: Figure 1C
	Figure 1-source data 1
	Figure 1C. qPCR analysis of Irf7 mRNA expression from liver tissues of mice treated with different IFNα doses for 7 days
	MOPS NaCl	MOPS 50 IFNa1	MOPS 150 IFNa1	MOPS 1050 IFNa1
	1.40861	2.27	6.27	16.54
	1.09602	3.28	5.59	26.13
	0.858921	1.78	4.59	31.25
	0.754117
	0.73
	1.08
	1.27
	1
	1.9
	p-values by Mann-Whitney test
	Day 7	Summary	p value
	MOPS 50 vs. MOPS NaCl	*	0.0182
	MOPS 150 vs. MOPS NaCl	**	0.0091
	MOPS 1050 vs. MOPS NaCl	**	0.0091
