# Supplementary material for: Continuous sensing of IFNα by hepatic endothelial cells shapes a vascular antimetastatic barrier
Source: eLife. 2022 Oct 25;11:e80690. doi: 10.7554/eLife.80690 (PMC9596162; doi:10.7554/eLife.80690)
Supplement: Figure 4—figure supplement 1—source data 1. [file elife-80690-fig4-figsupp1-data1.zip]

Archive with 8 entries (7 files):
- Figure 4 - figure supplement 1 - source data 1/
- __MACOSX/._Figure 4 - figure supplement 1 - source data 1
- Figure 4 - figure supplement 1 - source data 1/Figure 4 - figure supplement 1_Source data 1.pdf
- __MACOSX/Figure 4 - figure supplement 1 - source data 1/._Figure 4 - figure supplement 1_Source data 1.pdf
- Figure 4 - figure supplement 1 - source data 1/.DS_Store
- __MACOSX/Figure 4 - figure supplement 1 - source data 1/._.DS_Store
- Figure 4 - figure supplement 1 - source data 1/Figure 4 - figure supplement 1_Source data 1_uncropped.pdf
- __MACOSX/Figure 4 - figure supplement 1 - source data 1/._Figure 4 - figure supplement 1_Source data 1_uncropped.pdf
