# Supplementary material for: Continuous sensing of IFNα by hepatic endothelial cells shapes a vascular antimetastatic barrier
Source: eLife. 2022 Oct 25;11:e80690. doi: 10.7554/eLife.80690 (PMC9596162; doi:10.7554/eLife.80690)
Supplement: Figure 4—figure supplement 2—source data 1. [file elife-80690-fig4-figsupp2-data1.zip › Figure 4 - figure supplement 2 - source data 1/Figure 4 - figure supplement 2 - source data 1.xlsx]

## Sheet: File info
	Figure 4 - figure supplement 2 - source data 1
	Data for the graphs in the figure.

## Sheet: 1A
	Figure 4 - figure supplement 2 - source data 1A. WBC counts from C57BL/6 mice, injected with MC38 or MC38Ifnar1_KO cells and treated with NaCl or IFNα
	Day	SHAM							NaCl + MC38																IFNa1 + MC38
	-7	7.86	7.33	7.96	4.77	2.98	4.62		9.05	8.55	10.19	10.55	11.13	3.05	2.58	2.95	6.15	8.12	6.75	8.09	9.11	5.41	6.6	3.93	9.11	10.13	10.22	8.01	8.03	6.11	4.14	7.48	4.26	6.16	2.76	5.89	3.65	6.64	5.79	4.67	6.3
	-5	11.59	5.89	8.71	8.42	9.31	10.17		10.9	11.15	6.31	10.86	7.72	5.91	5.88	7.13	5.85	9.17	7.39						6.93	3.74	3.85	4.9	4.64	3.29	3.18	4.9	5.97	5.46	4.01	4.35
	-2	8.69	7.02	10.97					10.58	8.07	5.74	10.34	7.68	9.42	13.78	12.39	7.33	6.14	7.57						5.33	5.26	6.8	7.17			6.08	8.47	4.65	5.69	9.88	9.32
	7	11.87	9.02	11.1	7.25	5.63	9.62		11.2	7.1	15.08	10.59	6	9.91	10.31	9.43	12.02	12.3	3.79	7.55	5.08	8.68	4.06	5.52	7.61	15.25	14.04	22.08	7.74	9.64	7.28	7.97	7.39	6.47	7.86	2.8	4.41	5.92	5.02	5.25	7.02
	14	4.58	5.12	4.74	6.71	6.91	11.04		11.43	9.83	14	17.02	5.1	7.39	9.14	5.3	8.64	8.77	3.79	7.3	7.21	6.79	10.36	7.67	13.08	15.83	14.5	10.69	8.89	6.84	4.94	9.44	5.97	11.75	9.82	8.99	8.65	7.31	10.5	8.68
	21	10.04	11.23						14.22	9.29	12.61	16.08	13.07	7.88	12.39	10.07	7.56	7.87							12.94	9.7	9.8	21.16	9.08	7.73	8.06	8.17	9.52	11.72
	two-way ANOVA Tukey's multiple comparisons test
	Day -7	Summary	p value
	SHAM vs. NaCl	ns	0.5414
	SHAM vs. IFNa1	ns	0.8673
	NaCl vs. IFNa1	ns	0.723
	Day -5
	SHAM vs. NaCl	ns	0.4712
	SHAM vs. IFNa1	**	0.0033
	NaCl vs. IFNa1	***	0.0009
	Day -2
	SHAM vs. NaCl	ns	0.9842
	SHAM vs. IFNa1	ns	0.3737
	NaCl vs. IFNa1	ns	0.0568
	Day 7
	SHAM vs. NaCl	ns	0.9201
	SHAM vs. IFNa1	ns	0.9073
	NaCl vs. IFNa1	ns	0.9936
	Day 14
	SHAM vs. NaCl	ns	0.2063
	SHAM vs. IFNa1	ns	0.0588
	NaCl vs. IFNa1	ns	0.6752
	Day 21
	SHAM vs. NaCl	ns	0.7657
	SHAM vs. IFNa1	ns	0.9934
	NaCl vs. IFNa1	ns	0.9176
	Day	SHAM				NaCl + MC38Ifnar1_KO										IFNa1 + MC38Ifnar1_KO
	-7	9.31	10.27	11.02	6.44	9.4	12.22	9.93	7.27	6.73	7.9	8.29	9.33	7.22	7.27	10.15	9.56	9.47	5.97	9.56	8.16	8.46	8.55
	-5	9.28				9.52	8	7.64	7.82	6.44	10.58					7.07	5.94	6.66	3.44
	-2	9.1				6.85	8.17	7.74	6.27	7.56	9.89					5.82	6.08	5.21	5.74
	7	8.89	7.03	8.47	5.54	8.41	8.84	8.69	4.07	6.61	13.91	10.52	13.46	9.35	11.7	9.54	7.43	7.15	7.92	13.43	13.9	13.16	10.17
	14	5.14	8.3	8.07	4.98	8.56	10.47	9.32	6.46	8.43	7.12	6.84	5.55	8.26	6.17	11.74	10.73	12.15	9.74	7.72	6.5	8.53
	21	3.63	6.95	10.26	7.35	6.37	5.47	6.4	11.23	10.27	7.25	5.36	9.4			9.4	3.9	3.7	10.13	12.49	18.62	9.69	13.4
	two-way ANOVA Tukey's multiple comparisons test
	Day -7	Summary	p value
	SHAM vs. NaCl	ns	0.8164
	SHAM vs. IFNa1	ns	0.886
	NaCl vs. IFNa1	ns	0.9652
	Day -5
	SHAM vs. NaCl
	SHAM vs. IFNa1
	NaCl vs. IFNa1	ns	0.0978
	Day -2
	SHAM vs. NaCl
	SHAM vs. IFNa1
	NaCl vs. IFNa1	*	0.0209
	Day 7
	SHAM vs. NaCl	ns	0.2472
	SHAM vs. IFNa1	ns	0.1061
	NaCl vs. IFNa1	ns	0.8386
	Day 14
	SHAM vs. NaCl	ns	0.5732
	SHAM vs. IFNa1	ns	0.095
	NaCl vs. IFNa1	ns	0.1608
	Day 21
	SHAM vs. NaCl	ns	0.9066
	SHAM vs. IFNa1	ns	0.3716
	NaCl vs. IFNa1	ns	0.4383

## Sheet: 1B
	Figure 4 - figure supplement 2 - source data 1B. WBC counts from Ifnar1fl/fl, AlbIfnar1_KO, Pdgfrb_Ifnar1_KO, Itgax_Ifnar1_KO + NaCl and VeCadIfnar1_KO mice injected with MC38 cells and treated with NaCl or IFNα
Ifnar1fl/fl	Day	SHAM			NaCl						IFNa1
	-7	8.36	9.31	8.66	6.7	5.67					4.62	4.39	12.93	7.98	8.47	5.87
	-5	6.29	6.5	5.98	7.16	10.29	7.8	7.19	4.57	8.21	3.19	3.86	3.75	5.25
	-2	6.54	8.45	8.05	4.81	6.95	5.77	9.55	7.32	6.05	4.86	5.01	4.2	7.13	4.89	5.09
	7	7.25	8.89	9.28	11.29	13.58	11.64	13.23	6.09	8.79	5.51	12.9	8.06
	14	9.9	7.27	9.92	11.54	12.28	9.78				14.74	10.18	6.65	9.69
	21	6.07	6.71	6.41	14.22	9.29	12.61	13.07			12.94	9.7	9.8
	two-way ANOVA Tukey's multiple comparisons test
	Day -7	Summary	p value
	SHAM vs. NaCl	ns	0.1175
	SHAM vs. IFNa1	ns	0.5796
	NaCl vs. IFNa1	ns	0.6892
	Day -5
	SHAM vs. NaCl	ns	0.3015
	SHAM vs. IFNa1	*	0.0219
	NaCl vs. IFNa1	*	0.0106
	Day -2
	SHAM vs. NaCl	ns	0.5693
	SHAM vs. IFNa1	ns	0.052
	NaCl vs. IFNa1	ns	0.1793
	Day 7
	SHAM vs. NaCl	ns	0.2589
	SHAM vs. IFNa1	ns	0.9869
	NaCl vs. IFNa1	ns	0.732
	Day 14
	SHAM vs. NaCl	ns	0.2591
	SHAM vs. IFNa1	ns	0.7853
	NaCl vs. IFNa1	ns	0.8821
	Day 21
	SHAM vs. NaCl	*	0.0209
	SHAM vs. IFNa1	ns	0.0905
	NaCl vs. IFNa1	ns	0.6154
AlbIfnar1_KO	Day	SHAM			NaCl												IFNa1
	-7	10.1	7.06	7.48	7.77	9.66	5.85	7.62	10.14	8.31	5.02	7.09	6.84	7.38	10.11	8.03	9.46	9.08	6.99	8.07	6.16	10.26	6.14	6.82	6	9.37	7.96	8.88
	-5	7.62	9.75	6.18	6.6	5.13	6.68	8.44	7.91	7.88	5.3						5.6	3.93	3.84	5.11	4.25	6.27	3.95
	-2	6.13	5.06	6.1	5.01	6.93	8.11		6.25	8.04	10.72						11.06	10.24	5.71	4.75	8.86	10.85	7.69
	7	7.55	7.03	8.53	12.38	11.93	11.18	12.75	5.69	4.91	5.23	6.05	10.59	10.97	10.84	8.94	6	8.44	9	6.02	6.75	9.74	12.84	5.01	3.68	11.9	8.86	6.06
	14	8.9	7.55	7.25	12.16	11.99	10.44	4.3	4.97	3.33	4.41	3.72	6.07	5.95	7.45	2.99	8.65	6.96	7.95	9.06	4.1	5.54	7	3.14	4.66	12.65	7.87	4.79
	21	6.95	10.26	7.35	12.26	15.47	14.77	7.27									10.89	9.91		11.08	8
	two-way ANOVA Tukey's multiple comparisons test
	Day -7	Summary	p value
	SHAM vs. NaCl	ns	0.9275
	SHAM vs. IFNa1	ns	0.9614
	NaCl vs. IFNa1	ns	0.9819
	Day -5
	SHAM vs. NaCl	ns	0.6916
	SHAM vs. IFNa1	ns	0.1486
	NaCl vs. IFNa1	*	0.0126
	Day -2
	SHAM vs. NaCl	ns	0.1866
	SHAM vs. IFNa1	ns	0.0713
	NaCl vs. IFNa1	ns	0.7342
	Day 7
	SHAM vs. NaCl	ns	0.2665
	SHAM vs. IFNa1	ns	0.9842
	NaCl vs. IFNa1	ns	0.4564
	Day 14
	SHAM vs. NaCl	ns	0.4154
	SHAM vs. IFNa1	ns	0.5142
	NaCl vs. IFNa1	ns	0.9475
	Day 21
	SHAM vs. NaCl	ns	0.2165
	SHAM vs. IFNa1	ns	0.4208
	NaCl vs. IFNa1	ns	0.4941
PDGFRβIfnar1_KO	Day	SHAM			NaCl				IFNa1
	-7	9.86	7.02	12.8	4.67	5.47	4.52		5.1	10.28	9.48	10.83
	-5	8.59	7.9	7.07	7.82	6.4	6.97	8.55	4.91	3.65	2.71	4.22
	-2	7.85	7.66	9.53	8.51	8.35	8.83	6.71	3.35	7.32	4	6.65
	7	6.55	7.38	8.2	9.47	11.87	14.76	7.72	7	14.63	10.93
	14	9.89	9.47	8.07	9.55	11.64			9.11	8.15
	21	9.08	11.89	6.01	12	5			11.96	5.17
	two-way ANOVA Tukey's multiple comparisons test
	Day -7	Summary	p value
	SHAM vs. NaCl	ns	0.1634
	SHAM vs. IFNa1	ns	0.8934
	NaCl vs. IFNa1	ns	0.1005
	Day -5
	SHAM vs. NaCl	ns	0.8015
	SHAM vs. IFNa1	**	0.0039
	NaCl vs. IFNa1	**	0.0041
	Day -2
	SHAM vs. NaCl	ns	0.9443
	SHAM vs. IFNa1	ns	0.1038
	NaCl vs. IFNa1	ns	0.1207
	Day 7
	SHAM vs. NaCl	ns	0.1902
	SHAM vs. IFNa1	ns	0.4234
	NaCl vs. IFNa1	ns	0.9992
	Day 14
	SHAM vs. NaCl	ns	0.5675
	SHAM vs. IFNa1	ns	0.7794
	NaCl vs. IFNa1	ns	0.4341
	Day 21
	SHAM vs. NaCl	ns	0.9912
	SHAM vs. IFNa1	ns	0.993
	NaCl vs. IFNa1	ns	>0,9999
CD11cIfnar1_KO	Day	SHAM			NaCl								IFNa1
	-7	4.77	2.98	4.62	6.23	6.82	6.92	4.2	4.84	3.78	2.91	7.21	6.42	7.94	6.41	6.17	7.04	7.5	8.12	6.57
	-5	8.42	9.31	10.17	9.23	6.06	8.55	6.15	7.1				5.13	5.72	4.99	4.54	4.94	4.59
	-2	8.69	7.02	10.97	8.08	6.46	5.25	7.37	10.23				7.96	6.4	5.59	6.17	8.93	6.36
	7	7.25	5.63	9.62	9.74	11.59	8.23	6.98	9.02	7.53	8.26		4.62	5.71	7.93	10.96	8.22	8.55	13.74	9
	14	6.71	6.91	11.04	8.62	5.02	12.59	12.27	12.76	5.93	13.36	9.71	9.71	13.34	10.6	17.46	10.76	6.31	10.09	10.01
	21	10.04	11.23		6.35	9.01	8.98	9.53	9.72	8.28	11.65	9.79	7.87	13.82	8.05	12.39	6.53	10.67	13.71	10.97
	two-way ANOVA Tukey's multiple comparisons test
	Day -7	Summary	p value
	SHAM vs. NaCl	ns	0.3442
	SHAM vs. IFNa1	ns	0.0515
	NaCl vs. IFNa1	ns	0.064
	Day -5
	SHAM vs. NaCl	ns	0.1302
	SHAM vs. IFNa1	*	0.0147
	NaCl vs. IFNa1	*	0.0364
	Day -2
	SHAM vs. NaCl	ns	0.6149
	SHAM vs. IFNa1	ns	0.3809
	NaCl vs. IFNa1	ns	0.8315
	Day 7
	SHAM vs. NaCl	ns	0.6376
	SHAM vs. IFNa1	ns	0.7677
	NaCl vs. IFNa1	ns	0.9879
	Day 14
	SHAM vs. NaCl	ns	0.6112
	SHAM vs. IFNa1	ns	0.3481
	NaCl vs. IFNa1	ns	0.8124
	Day 21
	SHAM vs. NaCl	1.471	-1,893 to 4,835	No	ns	0.2989
	SHAM vs. IFNa1	-0.245	-3,543 to 3,053	No	ns	0.9739
	NaCl vs. IFNa1	-1.716	-4,592 to 1,159	No	ns	0.288
VeCadIfnar1_KO	Day	SHAM				NaCl						IFNa1
	-7	5.14	5.92	4.77	2.98	6.73	9.12	11.28	9.39	5.7	14.03	5.68	11.67	7.72	11.33	5.06
	-5	8.42	9.31	8.42	9.31	11.91	10.34	12.09	9.64	6.85	9.26	4.2	5.74	2.85	3.77	2.07
	-2	4.71	3.52	8.69	7.02	8.07	8.87	9.59	10.36	5.26	12.22	5.19	7.46	7.26	11.46	7.03
	7	4.38	6.15	7.25	5.63	12.12	5.58	13.69	11	3.26	3.81	9.58	11.79	4.94	6.14	3.92
	14	6.71	6.91	6.71	11.04	8.43	12.75	14.55	15.7	8.81	10.27	10.75	10.34	9.06	11.75	3.34
	21	10.04	10.02			14.46	14.55	16.75	10.93	7.45	6.6	11.45	15.25	14.23	11.97	6.61
	two-way ANOVA Tukey's multiple comparisons test
	Day -7	Summary	p value
	SHAM vs. NaCl	*	0.0275
	SHAM vs. IFNa1	ns	0.1276
	NaCl vs. IFNa1	ns	0.8321
	-5
	SHAM vs. NaCl	ns	0.4058
	SHAM vs. IFNa1	**	0.0012
	NaCl vs. IFNa1	***	0.0004
	-2
	SHAM vs. NaCl	ns	0.1743
	SHAM vs. IFNa1	ns	0.5487
	NaCl vs. IFNa1	ns	0.6049
	7
	SHAM vs. NaCl	ns	0.4835
	SHAM vs. IFNa1	ns	0.6672
	NaCl vs. IFNa1	ns	0.9132
	14
	SHAM vs. NaCl	ns	0.0584
	SHAM vs. IFNa1	ns	0.7093
	NaCl vs. IFNa1	ns	0.3873
	21
	SHAM vs. NaCl	ns	0.5863
	SHAM vs. IFNa1	ns	0.4894
	NaCl vs. IFNa1	ns	0.9986

## Sheet: 1C
	Figure 4 - figure supplement 2 - source data 1C. Kaplan-Meier survival curves of Ifnar1fl/fl mice injected with MC38 cells and treated with NaCl or IFNα
		Day	SHAM	NaCl	IFN	Log-rank (Mantel-Cox) test NaCl vs IFN
		50	0			Summary	P value
		50	0			***	0.0007
		50	0
		47		1
		43		1
		31		1
		34		1
		43		1
		42		1
		37		1
		50			0
		50			0
		43			1
		50			0
		50			0
		50			0
		50			0

## Sheet: 1D
	Figure 4 - figure supplement 2 - source data 1D. Kaplan-Meier survival analysis of MOP-NaCl-treated VeCadIfnar1_KO mice in relation to all cell type-specific conditional Ifnar1_KO mice and Ifnar1fl/fl mice
		Day	Ifnar1fl/fl NaCl	VeCadIfnar1_KO NaCl	Log-rank (Mantel-Cox) test NaCl vs IFN
		21		1	Summary	P value
		28		1	****	<0,0001
		28		1
		28		1
		28		1
		29		1
		27		1
		27		1
		22		1
		25		1
		47	1
		43	1
		31	1
		34	1
		43	1
		42	1
		37	1
