# Supplementary material for: Continuous sensing of IFNα by hepatic endothelial cells shapes a vascular antimetastatic barrier
Source: eLife. 2022 Oct 25;11:e80690. doi: 10.7554/eLife.80690 (PMC9596162; doi:10.7554/eLife.80690)
Supplement: Figure 5—figure supplement 1—source data 1. [file elife-80690-fig5-figsupp1-data1.zip]

Archive with 4 entries (3 files):
- Figure 5 - figure supplement 1 - source data 1/
- __MACOSX/._Figure 5 - figure supplement 1 - source data 1
- Figure 5 - figure supplement 1 - source data 1/Figure 5 - figure supplement 1 - source data 1.xlsx
- __MACOSX/Figure 5 - figure supplement 1 - source data 1/._Figure 5 - figure supplement 1 - source data 1.xlsx
